# Supplementary material for: Genome Sequences of Serratia Strains Revealed Common Genes in Both Serratomolides Gene Clusters
Source: Biology (Basel). 2020 Dec 20;9(12):482. doi: 10.3390/biology9120482 (PMC7767323; doi:10.3390/biology9120482)
Supplement: Supplementary file 1 [file biology-09-00482-s001.zip]

Archive with 1 entries (1 files):
- biology-1003955-supplementary.xlsx
